# Supplementary material for: Loss of a Functional Mitochondrial Pyruvate Carrier in Komagataella phaffii Does Not Improve Lactic Acid Production from Glycerol in Aerobic Cultivation
Source: Microorganisms. 2023 Feb 15;11(2):483. doi: 10.3390/microorganisms11020483 (PMC9967928; doi:10.3390/microorganisms11020483)
Supplement: Supplementary file 1 [file microorganisms-11-00483-s001.zip]

Archive with 1 entries (1 files):
- microorganisms-2225995-supplementary.pdf
